# Supplementary material for: Early Diagnosis of CNS Virus Infections from Neurological Autoimmune Diseases: A Cross-Sectional Study from China in ER Setting
Source: Brain Sci. 2024 Aug 30;14(9):888. doi: 10.3390/brainsci14090888 (PMC11430841; doi:10.3390/brainsci14090888)
Supplement: Supplementary file 1 [file brainsci-14-00888-s001.zip]

Archive with 1 entries (1 files):
- brainsci-3158882-supplementary.pdf
